# Supplementary material for: Epidemiological Changes in Leishmaniasis in Spain According to Hospitalization-Based Records, 1997–2011: Raising Awareness towards Leishmaniasis in Non-HIV Patients
Source: PLoS Negl Trop Dis. 2015 Mar 10;9(3):e0003594. doi: 10.1371/journal.pntd.0003594 (PMC4355586; doi:10.1371/journal.pntd.0003594)
Supplement: S1 Table — (XLSX) [file pntd.0003594.s002.xlsx]

## Sheet: Hoja1
Supplementary table 1. Leishmaniasis hospitalization rates by HIV status and autonomous region, 1997-2011, Spain
Autonomous community	Hospitalizations with leishmaniasis as first diagnosis				Median population 1997 -2011	Total Incidence Rate
	with HIV diagnosis	Rates	non-HIV diagnosis	Rates
Andalusia	241	3.11	474	6.11	7,759,521.2	9.21
Aragon	79	6.28	69	5.49	1,257,443.9	11.77
Asturias	0	0.00	1	0.09	1,078,451.6	0.09
Baleares	54	5.65	65	6.80	955,255.9	12.46
Canarias	4	0.21	8	0.42	1,897,153.8	0.63
Cantabria	0	0.00	5	0.90	557,309.7	0.90
Castilla-Leon	25	0.99	47	1.87	2,512,749.7	2.87
Castilla La Mancha	39	2.07	172	9.14	1,881,818.6	11.21
Catalonia	142	2.08	324	4.75	6,824,648.4	6.83
Valencia	216	4.74	316	6.93	4,561,300.6	11.66
Extremadura	17	1.57	39	3.60	1,083,145.5	5.17
Galicia	6	0.22	15	0.54	2,755,827.4	0.76
Madrid	359	6.22	544	9.42	5,773,437.3	15.64
Murcia	35	2.71	62	4.80	1,292,582.1	7.50
Navarra	1	0.17	16	2.74	584,611.1	2.91
Vasc Country	29	1.36	14	0.66	2,126,837.1	2.02
Rioja	6	2.05	8	2.73	292,705.3	4.78
Ceuta and Melilla	2	1.39	8	5.55	144,061.3	6.94
